# Supplementary material for: Diagnostic value of repeated ice tests in the evaluation of ptosis in myasthenia gravis
Source: PLoS One. 2017 May 31;12(5):e0177078. doi: 10.1371/journal.pone.0177078 (PMC5451013; doi:10.1371/journal.pone.0177078)
Supplement: S1 File — The minimum dataset file including demographics and test results of patients with ptosis related to myasthenia gravis and controls. (XLSX) [file pone.0177078.s001.xlsx]

## Sheet: Sheet1
Patient Number	Diagnosis (Myasthenia gravis = 1, otherwise = 2)	Gender (Male : M, Female : F)	Age (yrs)	Ach receptor Ab (titer)	Jolly test (positive=1, negative =2)	Neostigmine test (positive=1, negative =2, not tested=0)	Treatment (Pyr = Pyridostigmine Bromide, Pred = Prednisolone, AZP = Azathioprine)	Change in fissure after the first ice test (mm)	Results of the first ice test (Positive = 1, negative = 2)	Results of the first ice test (equivocal negative = 3, non-equivocal negaive = 4)	Change in fissure after the second ice test (mm)	Results of the second ice test (Positive = 1, negative = 2)	Results of the second ice test (equivocal negative = 3, non-equivocal negaive = 4)	Result of repeated ice tests (positive = 1, negative = 2)	Result of repeated ice tests (equivocal negative = 3, non-equivocal negaive = 4)
1	1	M	7	6.15	1	0	Pyr	2.5	1		1	2	3	1
2	1	F	70	0.61	2	1	Pyr	3.5	1		2.5	1		1
3	1	F	5	0.45	1	0	Pyr	4	1		3.5	1		1
4	1	M	56	<0.01	2	2	Pyr/Pred	3.5	1		1.5	2	3	1
5	1	M	45	<0.01	2	2	Pyr	2	1		1.5	2	3	1
6	1	F	27	<0.01	2	2	Pyr	1	2	3	1.5	2	3	2	3
7	1	F	7	<0.01	2	0	Pyr	0.5	2	4	0	2	4	2	3
8	1	M	50	<0.01	1	1	Pyr/Pred	3	1		4	1		1
9	1	M	50	<0.01	2	2	Pyr/Pred	1.5	2	3	0	2	4	2	3
10	1	F	45	0.93	1	1	Pyr	2	1		1	2	3	1
11	1	F	3	1.16	1	2	no treatment	0	2	4	1	2	3	2	3
12	1	F	63	5.2	2	0	Pyr/Pred	2.5	1		1.5	2	3	1
13	1	M	42	11.1	2	0	Pyr/Pred	3	1		1	2	3	1
14	1	F	30	<0.01	2	1	Pyr	1.5	2	3	0.5	2	4	2	3
15	1	F	58	<0.01	2	2	Pyr/Pred	1	2	3	1	2	3	2	3
16	1	M	68	<0.01	2	0	Pyr	3	1		1	2	3	1
17	1	F	51	<0.01	1	2	no treatment	2.5	1		1	2	3	1
18	1	F	52	1.08	2	0	AZP	3	1		3.5	1		1
19	1	M	46	<0.01	1	2	Pyr	2	1		4	1		1
20	1	M	58	<0.01	2	1	Pyr/Pred	0	2	4	2	1		1
21	1	M	59	0.55	2	2	no treatment	1	2	3	2	1		1
22	1	F	5	<0.01	1	2	no treatment	4	1		1	2	3	1
23	1	M	69	<0.01	2	2	Pyr/Pred	0.5	2	4	2	1		1
24	1	F	51	<0.01	2	2	AZP/Pred	0	2	4	2	1		1
25	1	M	6	<0.01	2	2	no treatment	0.5	2	4	2	1		1
26	1	F	3	1.81	1	0	Pyr	1	2	3	1.5	2	3	2	3
27	2	F	60					0.5	2	4	0	2	4	2	4
28	2	F	10					0	2	4	0.5	2	4	2	4
29	2	F	55					0	2	4	0	2	4	2	4
30	2	F	72					0.5	2	4	0	2	4	2	4
31	2	M	18					0.5	2	4	0.5	2	4	2	4
32	2	M	63					0	2	4	0.5	2	4	2	4
33	2	M	42					0.5	2	4	0.5	2	4	2	4
34	2	M	12					0	2	4	0	2	4	2	4
35	2	F	18					0	2	4	0	2	4	2	4
36	2	M	13					0	2	4	0	2	4	2	4
37	2	F	56					0	2	4	0.5	2	4	2	4
38	2	M	56					0.5	2	4	0	2	4	2	4
39	2	M	6					0.5	2	4	0.5	2	4	2	4
40	2	F	70					0	2	4	0	2	4	2	4
41	2	M	9					0	2	4	0	2	4	2	4
42	2	F	6					-1	2	4	0	2	4	2	4
43	2	F	34					-1	2	4	0	2	4	2	4
44	2	F	50					0	2	4	0	2	4	2	4
45	2	M	8					0.5	2	4	0	2	4	2	4
46	2	M	12					0	2	4	-1	2	4	2	4
47	2	F	75					1.5	2	3	0	2	4	2	3
48	2	M	6					0.5	2	4	0	2	4	2	4
49	2	F	50					-0.5	2	4	0	2	4	2	4
50	2	F	4					0.5	2	4	0	2	4	2	4
51	2	M	66					-1	2	4	0	2	4	2	4
52	2	F	17					1.5	2	3	1	2	3	2	3
53	2	M	8					0.5	2	4	0.5	2	4	2	4
54	2	M	66					1.5	2	3	0.5	2	4	2	3
55	2	F	60					0	2	4	0.5	2	4	2	4
56	2	M	70					1.5	2	3	1	2	3	2	3
57	2	M	29					0	2	4	0	2	4	2	4
58	2	F	52					0.5	2	4	0	2	4	2	4
59	2	M	4					0.5	2	4	0	2	4	2	4
60	2	F	53					0.5	2	4	0	2	4	2	4
61	2	M	6					-1	2	4	0	2	4	2	4
62	2	M	10					-1.5	2	4	-0.5	2	4	2	4
63	2	M	40					-0.5	2	4	0	2	4	2	4
64	2	F	53					3	1		2.5	1		1
